# Supplementary material for: Comprehensive Analysis Identified Mutation-Gene Signature Impacts the Prognosis Through Immune Function in Hepatocellular Carcinoma
Source: Front Oncol. 2022 Mar 4;12:748557. doi: 10.3389/fonc.2022.748557 (PMC8931204; doi:10.3389/fonc.2022.748557)
Supplement: Supplementary Table 1 — The top mutant genes of HCC retrieved from TCGA and ICGC databases and corresponding mutation number. [file Table_1.xlsx]

## Sheet: Sheet1
The top mutation genes of HCC from TCGA	Mutation number		The top mutation genes of HCC from ICGC	Mutation number		The intersect mutation genes between TCGA and ICGC
CTNNB1	88		TTN	76		TTN
TTN	78		TP53	75		TP53
TP53	73		CTNNB1	68		CTNNB1
MUC16	53		PCLO	38		PCLO
PCLO	36		MUC16	36		MUC16
RYR2	30		ALB	31		ALB
LRP1B	27		APOB	31		APOB
ABCA13	27		CSMD3	25		CSMD3
CSMD3	26		ARID1A	25		ARID1A
FLG	26		LRP1B	25		LRP1B
OBSCN	26		XIRP2	23		XIRP2
CACNA1E	23		EYS	22		EYS
FAT3	23		ADGRV1	22		ADGRV1
HMCN1	21		DST	22		DST
XIRP2	21		ARID2	21		ARID2
APOB	20		MUC19	21		HMCN1
CUBN	20		HMCN1	19		RYR2
DOCK2	20		RYR2	19		ABCA13
ADGRV1	20		ABCA13	19		DNAH7
HERC2	19		DNAH7	18		COL11A1
SDK1	19		COL11A1	17		FSIP2
PCDH15	18		FSIP2	17		NBEA
DNAH7	18		NBEA	17		FLG
SPTA1	18		FLG	17		USH2A
CCDC168	18		USH2A	16		ZFPM2
RYR1	18		ZFPM2	16		FBN2
ALB	18		FBN2	15		CSMD2
USH2A	18		CSMD2	15		DNAH8
DMD	17		DNAH8	15		OBSCN
PKHD1L1	17		OBSCN	15		MUC17
UNC80	17		MUC17	15		AHNAK
COL11A1	17		PDE4DIP	14		AXIN1
DNAH5	17		AHNAK	14		SYNE2
AHNAK2	17		AXIN1	14		DCC
PTPRQ	17		SYNE2	13		SYNE1
FREM2	16		DCC	13		CSMD1
NBEA	16		SYNE1	13		FAT3
LRP1	16		CSMD1	13		NEB
EYS	16		FAT3	13		DNAH17
FCGBP	15		TRRAP	13		PKHD1L1
WDR87	15		NEB	13		PRUNE2
DNAH9	15		DNAH17	13		CTNNA2
DNAH8	15		PKHD1L1	12		APC
SYNE1	15		PRUNE2	12		HUWE1
PREX2	15		CTNNA2	12		COL6A5
SPEG	15		APC	12		LAMA2
CSMD1	15		HUWE1	12		HERC2
MYT1L	15		ANKRD30A	12		CFAP54
DNAH6	15		COL6A5	12		OTOGL
COL12A1	15		LAMA2	12		LRP2
RYR3	15		HERC2	12		COL6A3
ABCA12	15		OTOG	12		FREM2
FBN2	15		CFAP54	12		VCAN
FRAS1	15		OTOGL	12		KMT2C
PKHD1	14		LRP2	12		BIRC6
TG	14		COL6A3	12		NRXN1
COL6A6	14		SETDB1	12		ROBO2
DCHS1	14		FREM2	12		NFE2L2
DNAH2	14		VCAN	12		COL12A1
TPO	14		KMT2C	12		FRAS1
PRKDC	14		BIRC6	12		MACF1
PRUNE2	14		SMG1	11		CUBN
FMN2	14		NRXN1	11		NF1
FASN	14		ROBO2	11		SACS
MUC5B	14		NFE2L2	11		PCDH15
MUC4	14		COL12A1	11		ERBB4
ZNF469	14		ZNF729	11		HECTD4
AXIN1	13		FRAS1	11		PTPRQ
DNAH17	13		MACF1	11		PRKDC
HTT	13		CUBN	11		MYCBP2
KMT2D	13		NF1	11		ATM
LRP2	13		SACS	11		ZNF208
DYNC2H1	13		UBR4	11		MYO18B
BIRC6	13		HERC1	11		RPS6KA3
MUC17	13		PCDH15	11		VPS13B
KIF26B	13		ERBB4	11		AHNAK2
POLQ	13		HECTD4	11		DSCAM
FAT2	13		PTPRQ	11		MYO10
SYNE2	12		MGAM2	10		FBN1
CFAP46	12		ACVR2A	10		MGAM
VWDE	12		PRKDC	10		LRFN5
ARID1A	12		PHF3	10		SPTA1
GLI2	12		MYCBP2	10		MYH1
PCDH7	12		ATM	10		ATP10B
NPAP1	12		STARD9	10		MYH15
KMT2B	12		RB1	10		RP1
SPTBN1	12		TNRC6A	10		ADGRL3
DCHS2	12		ZNF208	10		DYNC2H1
CNGA3	12		MYO18B	10		DCDC1
HYDIN	12		PEG3	10		DNAH9
FBN1	12		RPS6KA3	10		CDH9
MYCBP2	12		VPS13B	10		UNC80
KEAP1	12		AHNAK2	10		DNAH5
PLXNA4	12		ACAN	10		LAMA1
ARID2	12		DSCAM	10		MAP2
PXDNL	12		MYO10	10		DOCK2
MYO3A	12		FBN1	10		GOLGB1
FAT4	12		MGAM	10		DNAH10
KIAA1109	12		LRFN5	10		DNAH6
DNAH10	12		MYO9A	10		ABCA12
NEB	12		CNTN1	10		WDR87
TENM4	11		SPTA1	10		PTPN13
PCDH11Y	11		FBN3	9		DYNC1H1
AHNAK	11		PTPRC	9		TENM4
ZFHX4	11		TSC1	9		UNC13C
THSD7B	11		MYH1	9		RYR1
CSMD2	11		ATP10B	9		VAV3
PTPRB	11		MYH15	9		ZFHX4
PREX1	11		NBAS	9		DSCAML1
DNAH1	11		RP1	9		LRRIQ1
EPHA4	11		ADGRL3	9		MYO6
JAK1	11		DYNC2H1	9		AMPH
ROBO2	11		DCDC1	9		RNF213
ADGRL3	11		DNAH9	9		ZNF804B
MYO10	11		CDH9	9		IGF1R
RGPD4	11		NRXN3	9		TRIP12
STAB1	11		ITPR2	9		ANK2
UNC79	11		AKAP9	9		ADAMTS9
KNDC1	11		DNAH11	9		RELN
PTPN13	11		ZNF813	9		EPHA3
LRRIQ1	11		CNTN6	9		KMT2D
CACNA2D1	11		PIEZO2	9		CEP250
KMT2C	11		UBR5	9		COL22A1
RP1	11		ABCA1	9		HTT
ITPR1	11		UNC80	9		CHL1
DST	11		DNAH5	9		ZNF638
ITPR3	11		MUC12	9		TRPS1
ANKRD12	11		PTEN	9		ADAMTS19
BAP1	10		MDN1	9		LRRK2
CR2	10		LAMA1	9		ASH1L
COL6A3	10		FHOD3	9		ADGRG4
ATM	10		MAP2	9		TET1
ADGRG4	10		JMJD1C	9		TCHH
ADAMTS19	10		FRYL	9		SCN1A
DHX9	10		DOCK2	9		FGA
WDFY4	10		GOLGB1	9		DNAH3
NOS1	10		DGKI	9		CDH18
DSCAM	10		DNAH10	9		FAT2
IGF1R	10		DNAH6	9		ADCY2
MKI67	10		DOCK3	9		COL19A1
MAP1B	10		ABCA12	9		SPEN
HRNR	10		WDR87	8		KIAA1109
DOCK10	10		RIF1	8		EPHA4
PLA2G4A	10		PTPN13	8		KEAP1
APC	10		KCNJ16	8		FAT4
MACF1	10		TNRC6B	8		RANBP2
SORCS3	10		DYNC1H1	8		PREX2
TDRD5	10		TENM4	8		BPTF
HECTD4	10		IGFN1	8		SYCP2
MYO18B	10		UNC13C	8		CACNA1S
PIK3CA	10		RYR1	8		CPS1
EVC2	10		VAV3	8		CHD5
NFE2L2	10		CMYA5	8		ICE1
TRPS1	10		SCN7A	8		NOTCH4
DOCK8	10		ZFHX4	8		MAP1B
CDH9	10		PPP1R3A	8		PLCB4
RPS6KA3	10		ADGB	8		FMN2
TCF20	10		RBBP6	8		SF3B1
MYH7	10		MUCL3	8		CFAP46
OTOGL	10		SEC23A	8		PLXNA4
LAMA1	10		DSCAML1	8		MUC4
SSPO	10		TRIP11	8		BAP1
MYH6	10		LRRIQ1	8		ATP8A1
PCDHB16	10		MYO6	8		DCHS2
ZNF91	10		AMPH	8		CEP295
IRX1	10		PARP14	8		TENM3
EEF1A1	10		RNF213	8		LAMA3
ZNF831	9		ZNF804B	8		EPG5
DCC	9		STAB2	8		MYO3A
GABRG1	9		OTOF	8		CDH7
RELN	9		IGF1R	8		SI
WDFY3	9		CEP350	8		PCDH9
AHCTF1	9		TRIP12	8		FN1
SPHKAP	9		VPS13C	8		SDK1
SMARCA4	9		DNAH12	8		ADAMTS20
CDH18	9		VPS13D	8		NOS1
LRRK2	9		ANK2	8		ACACB
CTNNA2	9		ADAMTS9	8		GRIA1
GRXCR1	9		RELN	8		MYT1L
TENM3	9		DMXL2	8		PLCB1
PLCB1	9		EPHA3	8		SPTBN1
SDK2	9		KMT2D	8		POLQ
SI	9		NALCN	8		MYH14
MYH1	9		CEP250	8		ROBO1
SAMD9	9		COL22A1	8		RIMS1
SF3B1	9		KALRN	8		THADA
FN1	9		LARP4	8		PTPRB
HELZ	9		HTT	8		LRP1
ATG2B	9		CHL1	8		ADCY8
SAGE1	9		ZNF638	8		COL5A1
PTPRZ1	9		TRPS1	8		BRINP3
TRPA1	9		NCOR1	8		THSD7B
SEMA3E	9		ADAMTS19	8		ABCC8
KCNB2	9		TRIO	8		CHD9
MYO18A	9		USP9X	8		CRB1
VWA5B2	9		LRRK2	8		CEP290
FSIP2	9		KRTAP5-11	7		ANKRD12
COL7A1	9		HCN1	7		CELSR2
MAP2	9		ASH1L	7		NID2
ATR	9		ADGRG4	7		TPO
ATP2B2	9		MAP1A	7		BRINP2
LAMA3	9		TET1	7		RYR3
SACS	9		AGL	7		EP300
SVEP1	9		ROCK1	7		SLC6A15
PAK7	9		BOC	7		DMD
BPTF	9		PER3	7		ABCB5
ZNF804B	9		RPL22	7		TENM1
KIT	9		TCHH	7		DMXL1
CELSR3	9		PTPRK	7		UNC79
ADAMTS20	9		NIN	7		MKI67
LAMA5	9		BRCA2	7		CUL9
UNC45B	9		SCN1A	7		BRD7
CTTNBP2	9		RIMS2	7		F5
FGA	9		RPTN	7		ADAMTS12
INADL	9		FAM83B	7		ATR
REV3L	9		AK9	7		SIPA1L2
TAF1L	9		FGA	7		ITPR3
CARD11	9		ARFGEF1	7		POTEE
ADCY2	9		ZNF816	7		VWDE
ERBB4	9		PCDH17	7		HELZ
HUWE1	9		DNAH3	7		C3
ZNF208	9		CDH18	7		HECTD1
NLGN4X	9		FAT2	7		CCDC168
FANCM	9		ADCY2	7		SLIT2
MAN2A1	9		COL19A1	7		MYH7
ANO4	9		SPEN	7
MYH15	9		KIAA1109	7
CADPS	9		EPHA4	7
CHL1	9		PTPRD	7
ANK2	9		ADAMTSL1	7
GPR158	9		KEAP1	7
GRIA1	9		FAT4	7
DMBT1	9		RANBP2	7
MXRA5	9		PREX2	7
PTPRT	9		ATAD2B	7
EPB41L3	9		SON	7
SLC9C1	9		SNTG2	7
DCDC1	9		ZNF451	7
C3	8		DSP	7
ITGAD	8		BPTF	7
ANKHD1-EIF4EBP3	8		PPFIA2	7
TENM1	8		PCDHB10	7
ZNF521	8		SYCP2	7
ATP8A2	8		LIMCH1	7
PDE3A	8		CACNA1S	7
TENM2	8		MYO16	7
FAM47A	8		RICTOR	7
RNF213	8		CPS1	7
CENPE	8		USP15	7
NID2	8		BICC1	7
OR8H2	8		KANSL1	7
NTRK3	8		CHD5	7
ADGRL4	8		ICE1	7
COBLL1	8		NOTCH4	7
GLI3	8		COL5A3	7
ZNF578	8		MAP1B	7
PLCB4	8		BDP1	7
AFF2	8		SUPT6H	7
NYNRIN	8		PRDM9	7
ARHGEF17	8		PLCB4	7
SCN1A	8		FMN2	7
ABCA4	8		CBLB	7
HECW2	8		PEX5L	7
NOTCH3	8		SF3B1	7
ALMS1	8		CDHR1	7
ABCB5	8		CNTNAP2	7
SEMA3A	8		CFAP46	7
ATRNL1	8		WWP1	7
B4GALNT3	8		PLXNA4	7
EPPK1	8		MUC4	7
KIF19	8		ANK3	7
FLNB	8		EPHA7	7
NAV3	8		LYST	7
RANBP2	8		ARAP2	7
CDH7	8		BAP1	7
CACNA1A	8		UBR3	7
EPHA3	8		PLEC	7
DUSP27	8		PBRM1	7
COL6A5	8		ATP8A1	7
MAST4	8		DCHS2	7
CELSR1	8		USP29	7
MUC6	8		ANKRD50	7
PLA2R1	8		CEP295	7
DMXL1	8		PLCH1	7
TCHH	8		TENM3	7
ICE1	8		LAMA3	7
ZNF318	8		EPG5	7
CAND1	8		MMP16	7
EP300	8		PLCL1	7
CACNA1B	8		MYO3A	7
ROBO1	8		TOP2B	7
FER1L5	8		CNOT1	7
FNDC1	8		CDH7	7
CTNND2	8		PDE4D	7
SEMA6D	8		SI	7
PCDHA5	8		PCDH9	7
FILIP1	8		VPS41	7
MCTP2	8		NRXN2	6
CCDC178	8		ARHGAP32	6
COL22A1	8		FN1	6
NUP133	8		RAPGEF4	6
CCDC80	8		SDK1	6
GRIP1	8		ADAMTS20	6
ASTN1	8		SULF1	6
BRINP3	8		DCLK1	6
PCDH18	8		SLC4A7	6
PCNT	8		NOS1	6
GRIA2	8		ACACB	6
ARID1B	8		GRIA1	6
PCDHA7	8		CDH8	6
NRXN1	8		SAFB	6
EVPL	8		ANK1	6
CUL9	8		UTRN	6
TRIP12	8		MYT1L	6
RIMS1	8		KCNU1	6
DYSF	8		SPAG17	6
CLSTN2	8		SETD5	6
NLGN1	8		PLCB1	6
ADCY8	8		SPTBN1	6
MYO7A	8		RALGAPA2	6
CFAP47	8		ARHGAP5	6
LY75	8		POLQ	6
AMPH	8		CYP2E1	6
CEP290	8		HNF4A	6
SALL1	7		COL24A1	6
MGA	7		NWD1	6
MGAM	7		PAPPA	6
SLITRK4	7		MYH14	6
PCDH9	7		OR5AS1	6
THADA	7		LTN1	6
ATP10B	7		ROBO1	6
IRX4	7		FMN1	6
ZFPM2	7		MCTP1	6
KPRP	7		TTC17	6
OR5L1	7		GRM7	6
FHAD1	7		ERAP1	6
KIAA1217	7		RIMS1	6
CR1	7		ANKRD36	6
PTPRM	7		ZNF280D	6
NSD1	7		THADA	6
KDR	7		PTPRB	6
CHRM3	7		RESF1	6
TLN1	7		CDH11	6
C2CD3	7		NCKAP5	6
ZFYVE26	7		ABCC2	6
NLRP12	7		ERBB3	6
ADAMTS9	7		ERRFI1	6
LILRB5	7		CNTN5	6
ZFHX3	7		LRP1	6
ZNF536	7		SOCS5	6
LTBP1	7		ADCY8	6
BSN	7		SLC6A5	6
KMT2E	7		COL5A1	6
INSRR	7		BRINP3	6
TMEM132D	7		THSD7B	6
CFAP61	7		PRDM16	6
IDH1	7		PPIG	6
WDR17	7		CSPP1	6
COL19A1	7		ABCC8	6
PCDHGA10	7		SLC4A8	6
FCRL5	7		ZNF292	6
SLC39A12	7		EPHA6	6
CPS1	7		UNC13A	6
FAM179A	7		CHD9	6
ADAMTS12	7		CRB1	6
KIF26A	7		NIPBL	6
TRIM66	7		CEP290	6
VCAN	7		ANKRD12	6
PSD2	7		CELSR2	6
CCSER1	7		PCDHA11	6
COL3A1	7		NELL1	6
COL16A1	7		EPHA5	6
OR2J3	7		NID2	6
CILP2	7		TPO	6
IL21R	7		MED12L	6
CLCA1	7		TOPBP1	6
ZNF804A	7		SYT10	6
DYNC1H1	7		SETBP1	6
KCNA5	7		TOP2A	6
OR51G1	7		DOP1B	6
ZDBF2	7		ARHGEF12	6
DDX50	7		DNHD1	6
CACNA1S	7		TSHZ3	6
SYCP2	7		SPATA31D1	6
GRM8	7		BRINP2	6
UNC13C	7		SCN11A	6
DSCAML1	7		FAM186A	6
RFX7	7		WASL	6
NF1	7		KIF2B	6
MEGF8	7		ATP10A	6
XXbac-BPG116M5.17	7		PIKFYVE	6
KANK1	7		TNC	6
GOLGB1	7		RYR3	6
DNAH3	7		ZIM3	6
CHD9	7		C5	6
TAF1	7		EP300	6
NUP214	7		AK5	6
MYH2	7		ZFAT	6
CEP250	7		SP100	6
MAGEL2	7		SLC6A15	6
CELSR2	7		GRM3	6
CFAP54	7		PCNX2	6
NCOR2	7		BRINP1	6
IRS4	7		DMD	6
MYOCD	7		GALNT14	6
ENGASE	7		MME	6
MYH14	7		AKAP13	6
EIF2AK4	7		SCN3A	6
NCOA6	7		PDZD2	6
MED13	7		CAMTA1	6
ASCC3	7		TSC2	6
BRD7	7		PLXNA2	6
COL5A1	7		HSPG2	6
VPS13B	7		MDC1	6
EPG5	7		RALGAPB	6
ZNF518A	7		ZEB1	6
HDAC9	7		CDC42BPA	6
MYH4	7		PRRC2C	6
TLL1	7		SBNO1	6
ASH1L	7		ERBIN	6
LAMA2	7		ABCB5	6
CHD5	7		C10orf71	6
IGSF3	7		TENM1	6
EML5	7		DMXL1	6
MACC1	7		COL14A1	6
IGSF9B	7		UNC79	6
SETD2	7		PIK3R4	6
SRCAP	7		ZNF462	6
CNTLN	7		MKI67	6
SIPA1L2	7		BRAF	6
PDZRN3	7		CUL9	6
TTC3	7		ASXL3	6
MED13L	7		BRD7	6
ACACB	7		OBSL1	6
LRRC7	7		F5	6
SEZ6L	7		ATP13A4	6
SLIT2	7		GRID1	6
GABRQ	7		COL1A2	6
HIPK3	7		GRIN2A	6
VAV3	7		TEX15	6
TMEM132E	7		TMTC2	6
FLG2	7		UNC5C	6
KMT2A	7		TRIOBP	6
NLRP3	7		FGG	6
IVL	7		CEP192	6
PCDHA13	7		ACSS3	6
CHPF	7		BBS9	6
GPR63	7		ARHGAP29	6
BRINP2	7		DOP1A	6
CRB1	7		PEAK1	6
ASPM	7		MYH10	6
GRIA4	7		ADAMTS12	6
TET1	7		LCT	6
GCN1L1	7		DICER1	6
MAB21L1	7		CD5L	6
CACNA1C	7		NRK	6
ZNF638	7		SCAF11	6
PCNXL2	7		PAK5	6
SPEN	7		MYH8	6
TLN2	7		RBFOX1	6
CENPF	7		ATR	6
NPAS3	7		ZNF257	6
TRPM6	7		HIVEP1	6
PHRF1	7		SIPA1L2	6
ABCC8	7		ADGRB3	6
SLC6A15	7		MMUT	6
AOX1	7		CHD1	6
NLRP2	7		TRAF6	5
NOTCH4	7		ITPR3	5
COL4A5	7		ABCA9	5
CPAMD8	7		C14orf177	5
AKAP6	7		POTEE	5
USP40	7		SALL3	5
MYO6	7		VWDE	5
LRFN5	7		PCF11	5
TEX2	7		UGT2B10	5
ADAM12	7		RNF17	5
TLR8	7		SNRK	5
PKD1L1	7		HELZ	5
KCNT1	6		NFAT5	5
FER1L6	6		KCNJ12	5
FLT4	6		GUCY2C	5
POTEE	6		C3	5
ATP8A1	6		CBL	5
F5	6		SLC12A1	5
DENND3	6		WSCD2	5
FREM1	6		DNMT3A	5
KIF1B	6		HECTD1	5
NTRK2	6		RASGRF1	5
EGFLAM	6		PIK3C2B	5
CDKN2A	6		CCDC168	5
CEP295	6		TACC2	5
FCRL1	6		CEP152	5
RP1L1	6		SLC7A11	5
WAPAL	6		SLIT2	5
COPA	6		UPF2	5
SLC25A12	6		ZNF160	5
ZNF347	6		WASHC4	5
SLFN11	6		ATP6V1A	5
HECTD1	6		MYH7	5
