# Supplementary material for: Comprehensive Analysis Identified Mutation-Gene Signature Impacts the Prognosis Through Immune Function in Hepatocellular Carcinoma
Source: Front Oncol. 2022 Mar 4;12:748557. doi: 10.3389/fonc.2022.748557 (PMC8931204; doi:10.3389/fonc.2022.748557)
Supplement: Supplementary Table 2 — The anti-tumor drugs with anti-tumor targets. [file Table_2.xlsx]

## Sheet: Sheet3
Drug Name	Synonyms	Target	Target Pathway
Erlotinib	Tarceva, RG-1415, CP-358774, OSI-774, Ro-508231, R-1415	EGFR	EGFR signaling
Rapamycin	AY-22989, Sirolimus, WY-090217, Torisel, Rapamune	MTORC1	PI3K/MTOR signaling
Sunitinib	Sutent, Sunitinib Malate, SU-11248	PDGFR, KIT, VEGFR, FLT3, RET, CSF1R	RTK signaling
PHA-665752	PHA665752, PHA 665752	MET	RTK signaling
MG-132	LLL cpd, MG 132, MG132	Proteasome, CAPN1	Protein stability and degradation
Paclitaxel	BMS-181339-01, Taxol, Onxol, Paxene, Praxel, Abraxane	Microtubule stabiliser	Mitosis
Cyclopamine		SMO	Other
AZ628	AZ-628, AZ 628	BRAF	ERK MAPK signaling
Sorafenib	Nexavar, 284461-73-0, BAY 43-9006	PDGFR, KIT, VEGFR, RAF	RTK signaling
Tozasertib	MK 0457,MK-0457,MK-045, VX-680 VX 680 VX-68	AURKA, AURKB, AURKC, others	Mitosis
Imatinib	Gleevec, STI-571	ABL, KIT, PDGFR	Other, kinases
NVP-TAE684	NVP-TAE 684, TAE684, TAE-684	ALK	RTK signaling
Crizotinib	Xalkori, PF2341066, PF-2341066, PF 2341066	MET, ALK, ROS1	RTK signaling
Saracatinib	AZD0530, AZD-0530, AZ-10353926	ABL, SRC	Other, kinases
S-Trityl-L-cysteine	NSC 83265, Tritylcysteine	KIF11	Mitosis
Z-LLNle-CHO	Z-L-Norleucine-CHO, Gamma-Secretase Inhibitor 1	gamma-secretase	Other
Dasatinib	BMS-354825-03, BMS-354825, Sprycel	ABL, SRC, Ephrins, PDGFR, KIT	RTK signaling
GNF-2	KIN001-013	BCR-ABL	ABL signaling
CGP-60474	KIN001-019, CGP60474, CGP 60474	CDK1,CDK2,CDK5,CDK7,CDK9, PKC	Cell cycle
CGP-082996	CINK4, KIN001-021	CDK4	Cell cycle
A-770041	KIN001-111	LCK, FYN	Other, kinases
WH-4-023	KIN001-112	SRC, LCK	Other, kinases
WZ-1-84	KIN001-123	BMX	Other, kinases
BI-2536		PLK1, PLK2, PLK3	Cell cycle
BMS-536924	BMS 536924	IGF1R, IR	IGF1R signaling
BMS-509744	KIN001-127, ITK inhibitor	ITK	Other, kinases
CMK	KIN001-128	RSK2	Other, kinases
Pyrimethamine	Daraprim, Chloridine	Dihydrofolate reductase (DHFR)	Other
JW-7-52-1	NA	MTOR	PI3K/MTOR signaling
A-443654	KIN001-139	AKT1, AKT2, AKT3	PI3K/MTOR signaling
GW843682X	GW843682X (AN-13)	PLK1	Cell cycle
Entinostat	MS-275	HDAC1, HDAC3	Chromatin histone acetylation
Parthenolide		HDAC1	Chromatin histone acetylation
GSK319347A	KIN001-135, IKK-3 inhibitor	IKK	Other, kinases
TGX221	TGX-221, Tgx 221	PI3Kbeta	PI3K/MTOR signaling
Bortezomib	PS-341, LDP-341, Velcade	Proteasome	Protein stability and degradation
XMD8-85	ERK5-IN-1	ERK5, BET	Other
Seliciclib	Roscovitine, CYC-202, AL-39256	CDK2, CDK7, CDK9	Cell cycle
Salubrinal	EIF-2alpha Inhibitor	EIF2A	Other
Lapatinib	Tykerb, Tyverb	EGFR, ERBB2	RTK signaling
GSK269962A	GSK 269962A	ROCK1, ROCK2	Cytoskeleton
Doxorubicin	Doxil, Rubex, Adriamycin, Adriablastin, Doxorubicine	Anthracycline	DNA replication
Etoposide	Etopophos, Vepesid, Eposin, VP-16	TOP2	DNA replication
Gemcitabine	Gemzar, LY-188011	Pyrimidine antimetabolite	DNA replication
Mitomycin-C	Mytozytrex, NSC-26980, MMC, Mitosol, Mitozytrex	DNA crosslinker	DNA replication
Vinorelbine	vinorelbine tartrate, Navelbine, Exelbine	Microtubule destabiliser	Mitosis
NSC-87877	NSC 87877	SHP-1 (PTPN6), SHP-2 (PTPN11)	Other
Bicalutamide	ICI-176334, Casodex, Cosudex, ICI 176334	AR	Hormone-related
QS11	944328-88-5	ARFGAP1	Other
CP466722	CP-466722, CP 466722, 1080622-86-1	ATM	Genome integrity
Midostaurin	PKC412, benzoylstaurosporine, CGP-41251	PKC, PPK, FLT1, c-FGR, others	Other
CHIR-99021	CT 99021, CHIR99021, CHIR 99021	GSK3A, GSK3B	WNT signaling
Ponatinib	AP24534, AP-24534, KIN001-192, Iclusig	ABL, PDGFRA, VEGFR2, FGFR1, SRC, TIE2, FLT3	Other, kinases
AZD6482	AZD 6482, AZD-6482, AK-55409	PI3Kbeta	PI3K/MTOR signaling
JNK-9L	KIN001-204, JNK inhibitor 9l	JNK2, JNK3	JNK and p38 signaling
PF-562271	PF-00562271	FAK, FAK2	Cytoskeleton
HG6-64-1	KIN001-206	BRAF	ERK MAPK signaling
JQ1	JQ-1, (+)-JQ-1	BRD2, BRD3, BRD4, BRDT	Chromatin other
JQ12		HDAC1, HDAC2	Chromatin histone acetylation
DMOG	Dimethyloxalylglcine	HIF-PH	Metabolism
FTI-277		Farnesyl-transferase (FNTA)	Other
OSU-03012	AR-12, OSU 03012, OSU03012, PDK1 inhibitor AR-12	PDK1 (PDPK1)	Metabolism
Shikonin	Anchusin	not defined	Other
AKT inhibitor VIII	Akti-1/2, KIN001-102	AKT1, AKT2, AKT3	PI3K/MTOR signaling
Embelin	Emberine, Embelic acid	XIAP	Apoptosis regulation
FH535		PPARgamma, PPARdelta	Other
PAC-1	GTPL5238	Procaspase-3, Procaspase-7	Apoptosis regulation
IPA-3	IPA 3	PAK1	Cytoskeleton
GSK650394	GSK-650394, GSK 650394	SGK2, SGK3	Other, kinases
BAY-61-3606	Syk Inhibitor, BAY-613606	SYK	Other, kinases
5-Fluorouracil	5-FU	Antimetabolite (DNA & RNA)	Other
Thapsigargin	Octanoic acid	SERCA	Other
Obatoclax Mesylate	GX15-070MS, Obatoclax, GX15-070	BCL2, BCL-XL, BCL-W, MCL1	Apoptosis regulation
BMS-754807	BMS754807, BMS 754807	IGF1R, IR	RTK signaling
Linsitinib	OSI-906, ASP-7487	IGF1R	IGF1R signaling
Bexarotene	LG-100069, Targretin, Targret, Targrexin, Targretyn, Bexarotenum	Retinioic X receptor (RXR) agonist	Other
Bleomycin		dsDNA break induction	DNA replication
LFM-A13	DDE-28	BTK	Other, kinases
GW-2580	GX2580, CFMS receptor tyrosine kinase inhibitor	CSF1R	RTK signaling
Luminespib	AUY922, VER-52296,NVP-AUY922, AUY	HSP90	Protein stability and degradation
Phenformin	DBI	Biguanide agent	Other
Bryostatin 1	Bryostatin	PKC	Other
Pazopanib	Votrient	CSF1R, KIT, PDGFRA, PDGFRB	RTK signaling
Dacinostat	NVP-LAQ824, LAQ824	HDAC1	Chromatin histone acetylation
Epothilone B	Patupilone, EpoB, EPO906, GNF-PF-193	Microtubule stabiliser	Mitosis
GSK1904529A	GSK-1904529A, GSK 1904529A	IGF1R, IR	RTK signaling
BMS-345541	BMS345541, IKK Inhibitor 3	IKK1, IKK2	Other, kinases
Tipifarnib	Zarnestra	Farnesyl-transferase (FNTA)	Other
Avagacestat	BMS-708163, BMS 708163	Amyloid beta20, Amyloid beta40	Other
Ruxolitinib	INCB-18424, Ruxolitinib Phosphate, Jakafi	JAK1, JAK2	Other, kinases
AS601245		JNK1, JNK2, JNK2	JNK and p38 signaling
Ispinesib Mesylate	SB-715992	KSP	Mitosis
TL-2-105		not defined	Other
AT-7519	AT7519	CDK1, CDK2, CDK4, CDK6, CDK9	Cell cycle
TAK-715	KIN001-201, TAK 715	p38alpha, p38beta	JNK and p38 signaling
BX-912		PDK1 (PDPK1)	Metabolism
ZSTK474	KIN001-167, ZSTK-474, ZSTK 474	PI3K (class 1)	PI3K/MTOR signaling
AS605240	KIN001-173, AS-605240	PI3Kgamma	PI3K/MTOR signaling
Genentech Cpd 10		AURKA, AURKB	Mitosis
GSK1070916	GSK-1070916	AURKA, AURKC	Mitosis
AKT inhibitor VIII	Akti-1/2, KIN001-102	AKT1, AKT2, AKT3	PI3K/MTOR signaling
Enzastaurin	LY317615	PKCB	Other, kinases
GSK429286A		ROCK1, ROCK2	Cytoskeleton
FMK	KIN001-242	RSK	Other, kinases
QL-XII-47		BTK, BMX	Other, kinases
IC-87114		PI3Kdelta	PI3K/MTOR signaling
Idelalisib	CAL-101, Zydelig	PI3Kdelta	PI3K/MTOR signaling
UNC0638	UNC-0638, UNC 0683	G9a and GLP methyltransferases	Chromatin histone methylation
Cabozantinib	BMS-907351, XL-184, Cometriq	VEGFR, MET, RET, KIT, FLT1, FLT3, FLT4, TIE2,AXL	RTK signaling
WZ3105		SRC, ROCK2, NTRK2, FLT3, IRAK1, others	Other
XMD14-99		ALK, CDK7, LTK, others	Other, kinases
Quizartinib	AC220, AC 220, AC-220, Asp-2689	FLT3	RTK signaling
CP724714	CP-724714	ERBB2	RTK signaling
JW-7-24-1		LCK	Other, kinases
NPK76-II-72-1		PLK3	Cell cycle
STF-62247	STF62247	Autophagy inducer	Other
NG-25	NG25	TAK1, MAP4K2	Other, kinases
TL-1-85		TAK	Other, kinases
VX-11e	VX11e, VX11e	ERK2	ERK MAPK signaling
FR-180204	FR 180204, FR180204, ERK Inhibitor II	ERK1, ERK2	ERK MAPK signaling
ACY-1215		HDAC6	Chromatin histone acetylation
Tubastatin A		HDAC1, HDAC6, HDAC8	Chromatin histone acetylation
Zibotentan	ZD4054, ZD-4054	Endothelin-1 receptor (EDNRA)	Other
Sepantronium bromide	YM155, YM-155, YM 155	BIRC5	Apoptosis regulation
NSC-207895	XI-006, NSC207895	MDM4	p53 pathway
VNLG/124	HDAC inhibitor XV	HDAC,RAR	Chromatin histone acetylation
AR-42	HDAC-42, AR 42, AR42	HDAC1	Chromatin histone acetylation
CUDC-101	CUDC 101	HDAC1-10, EGFR, ERBB2	Other
Belinostat	PXD101, PXD-101	HDAC1	Chromatin histone acetylation
I-BET-762	GSK525762A	BRD2, BRD3, BRD4	Chromatin other
CAY10603		HDAC1, HDAC6	Chromatin histone acetylation
Linifanib	ABT-869, ABT 869	VEGFR1, VEGFR2, VEGFR3, CSF1R, FLT3, KIT	RTK signaling
BIX02189	BIX 02189	MEK5, ERK5	ERK MAPK signaling
Alectinib	CH5424802, CH 542802, Alecensa	ALK	RTK signaling
Pelitinib	EKB-569, EKB 569	EGFR	EGFR signaling
Omipalisib	GSK2126458, GSK-2126458, EX-8678, GSK458	PI3K (class 1), MTORC1, MTORC2	PI3K/MTOR signaling
JNJ38877605		MET	RTK signaling
SU11274		MET	RTK signaling
KIN001-236		Angiopoietin-1 receptor	RTK signaling
KIN001-244	PDK1 inhibitor 7	PDK1 (PDPK1)	Metabolism
WHI-P97	AC1L1GQE, KIN001-055	JAK3	Other, kinases
KIN001-042		GSK3B	WNT signaling
KIN001-260	Bayer IKKb inhibitor, ACHP	IKKB	Other, kinases
KIN001-266		MAP3K8	ERK MAPK signaling
Masitinib	AB1010, Masivet	KIT, PDGFRA, PDGFRB	RTK signaling
Amuvatinib	MP470, MP 470, MP-470	KIT, PDGFRA, FLT3	RTK signaling
MPS-1-IN-1		MPS1	Mitosis
NVP-BHG712	BHG712	EPHB4	RTK signaling
OSI-930	OSI 930 OSI930	KIT	RTK signaling
OSI-027	A-1065-5	MTORC1, MTORC2	PI3K/MTOR signaling
CX-5461	CX5461, CX 5461	RNA Polymerase 1	Other
PHA-793887	PHA793887, PHA 793887	CDK2, CDK7, CDK5	Cell cycle
PI-103	PI-103, PI103, PI 103	PI3Kalpha, DAPK3, CLK4, PIM3, HIPK2	Other, kinases
PIK-93	PIK 93, PIK93	PI3Kgamma	PI3K/MTOR signaling
SB52334	SB-52334, SB 52334	ALK5	Other, kinases
TPCA-1		IKK2	Other, kinases
Fedratinib	TG101348, TG-101348, SAR302503, SAR-302503	JAK2	Other, kinases
Foretinib	GSK1363089, XL-880, EXEL-2880, GSK089	MET, KDR, TIE2, VEGFR3/FLT4, RON, PDGFR, FGFR1, EGFR	RTK signaling
Y-39983		ROCK	Cytoskeleton
YM201636	YM-201636, YM 201636	PIKFYVE	PI3K/MTOR signaling
Tivozanib	AV-951, AV 951, KRN-951, KIL8951, ASP-4130	VEGFR1, VEGFR2, VEGFR3	RTK signaling
WYE-125132		mTOR	PI3K/MTOR signaling
GSK690693	GSK 690693, GSK-690693	AKT1, AKT2, AKT3	PI3K/MTOR signaling
SNX-2112	SNX 2112	HSP90	Protein stability and degradation
QL-XI-92		DDR1	Cytoskeleton
XMD13-2		RIPK1	Apoptosis regulation
QL-X-138		BTK	Other, kinases
XMD15-27		CAMK2	Other, kinases
T0901317	TO-901317, TO901317	LXR, FXR	Other
Selisistat	EX-527, EX 527	SIRT1	Chromatin histone acetylation
Tenovin-6		SIRT	Chromatin histone acetylation
THZ-2-49		CDK9	Cell cycle
KIN001-270	CDK9 inhibitor, CDK9-IN-1	CDK9	Cell cycle
THZ-2-102-1		CDK7	Cell cycle
AT7867		AKT	PI3K/MTOR signaling
CI-1033		EGFR, ERBB2, ERBB4	RTK signaling
PF-00299804		EGFR, ERBB2, ERBB4	RTK signaling
TWS119		GSK3	WNT signaling
Torin 2		mTOR	PI3K/MTOR signaling
Pilaralisib	XL-147	PI3K	PI3K/MTOR signaling
GSK1059615		PI3K	PI3K/MTOR signaling
Voxtalisib	XL-765, SAR245409	PI3K (class 1), DNAPK, MTOR	PI3K/MTOR signaling
Brivanib, BMS-540215		VEGFR, PDGFR	RTK signaling
BIBF-1120		VEGFR, PDGFR, FGFR	RTK signaling
AST-1306		EGFR, ERBB4	RTK signaling
Apitolisib	GDC0980	mTOR, PI3K	PI3K/MTOR signaling
LIMK1 inhibitor BMS4		LIMK1	Cytoskeleton
kb NB 142-70		PKD	Other, kinases
Sphingosine Kinase 1 Inhibitor II	PF-543	Sphingosine Kinase	Other, kinases
eEF2K Inhibitor, A-484954		eEF2K	Other, kinases
MetAP2 Inhibitor, A832234		MetAP2	Other
Venotoclax	ABT-199, Veneclexta, GDC-0199	BCL-2 selective	Apoptosis regulation
CPI-613		Metabo, Mitochondria	Other
CAY10566		Stearoyl-CoA desaturase	Other
Ara-G	9-??-D-Arabinofuranosyl guanine	Anti-metabolite	Other
Pemetrexed		TYMS	DNA replication
Alisertib	MLN8237	AURKA	Mitosis
Flavopiridol		CDK	Cell cycle
C-75		FAS	Apoptosis regulation
CAP-232, TT-232, TLN-232		Glycolysis	Metabolism
Trichostatin A		HDAC	Chromatin histone acetylation
Panobinostat	Farydak, LBH589	HDAC	Chromatin histone acetylation
LCL161		XIAP, cIAP1, cIAP2	Apoptosis regulation
IMD-0354		IKKb	Other, kinases
MIM1		MCL-1	Apoptosis regulation
ETP-45835		MNK1, MNK2	Other, kinases
CD532		AURKA	Mitosis
NSC319726		P53 Mut specific	p53 pathway
ARRY-520		KIF11	Mitosis
SB505124	SB 505124, SB505124	TGFBR1, ACVR1B, ACVR1C	RTK signaling
A-83-01		TGFB	Other
LDN-193189		BMP	Other
FTY-720	Fingolimod hydrochloride; Gilenya; TDI-132; Imusera; Gilenia	S1P	Other
BAM7		Bax activator	Other
AGI-6780		IDH2(R140Q)	Metabolism
Kobe2602		RAS effector	RTK signaling
LGK974		PORCN	WNT signaling
Wnt-C59		PORCN	WNT signaling
RU-SKI 43		Shh	Other
AICA Ribonucleotide	AICAR, N1-(b-D-Ribofuranosyl)-5-aminoimidazole-4-carboxamide	AMPK agonist	Metabolism
Vinblastine	Velban	Microtubule destabiliser	Mitosis
Cisplatin	cis-Diammineplatinum(II) dichloride, Platinol, CIS-DDP	DNA crosslinker	DNA replication
Cytarabine	Ara-Cytidine, Arabinosyl Cytosine, U-19920	Antimetabolite	Other
Docetaxel	RP-56976, Taxotere	Microtubule stabiliser	Mitosis
Methotrexate	Abitrexate, Amethopterin, Rheumatrex, Trexall, Folex	Antimetabolite	DNA replication
Tretinoin	ATRA, Vesanoid, Renova, Atralin, Tretin-X, Avita	Retinoic acid	Other
Gefitinib	ZD-1839, Iressa	EGFR	EGFR signaling
Navitoclax	ABT-263, ABT263, ABT 263	BCL2, BCL-XL, BCL-W	Apoptosis regulation
Vorinostat	Zolinza, SAHA, suberanilohydroxamic acid, suberoylanilide hydroxamic acid, MK-0683	HDAC inhibitor Class I, IIa, IIb, IV	Chromatin histone acetylation
Nilotinib	Tasigna, AMN 107	ABL	ABL signaling
Refametinib	RDEA119, BAY-86-9766, BAY 869766	MEK1, MEK2	ERK MAPK signaling
CI-1040	CI 1040, PD-18435, PD-184352, 212631-79-3	MEK1, MEK2	ERK MAPK signaling
Temsirolimus	CCI-779, Torisel	MTOR	PI3K/MTOR signaling
Olaparib	AZD2281, KU0059436, Lynparza	PARP1, PARP2	Genome integrity
Veliparib	ABT-888, ABT888, ABT 888	PARP1, PARP2	Genome integrity
Bosutinib	SKI-606, Bosulif	SRC, ABL, TEC	Other, kinases
Lenalidomide	CDC-501, CC-5013, Revlimid	CRBN	Protein stability and degradation
Axitinib	AG-13736, Inlyta	PDGFR, KIT, VEGFR	RTK signaling
AZD7762	AZD-7762, AZD 7762	CHEK1, CHEK2	Cell cycle
GW441756	GW 441756	NTRK1	RTK signaling
Lestaurtinib	CEP-701, SP-924, SPM-924, A-154475, KT-555	FLT3, JAK2, NTRK1, NTRK2, NTRK3	Other, kinases
SB216763	SB-216763, SB 216763	GSK3A, GSK3B	WNT signaling
Tanespimycin	17-AAG, BMS-722782	HSP90	Protein stability and degradation
VX-702	VX702, VX 702	p38	JNK and p38 signaling
Motesanib	AMG-706, AMG 706, AMG706	VEGFR, RET, KIT, PDGFR	RTK signaling
KU-55933	KU55933	ATM	Genome integrity
Elesclomol	STA-4783	HSP90	Protein stability and degradation
Afatinib	BIBW2992, Tovok, Gilotrif	ERBB2, EGFR	EGFR signaling
Vismodegib	GDC0449, Erivedge	SMO	Other
PLX-4720	PLX4720, PLX 4720	BRAF	ERK MAPK signaling
BX795	BX-795	TBK1, PDK1 (PDPK1), IKK, AURKB, AURKC	Other, kinases
NU7441	KU-57788, NU-7432, NU-7741	DNAPK	Genome integrity
SL0101	SL-0101, SL 0101-1	RSK, AURKB, PIM1, PIM3	Other, kinases
Doramapimod	BIRB-796, BIRB 796	p38, JNK2	JNK and p38 signaling
JNK Inhibitor VIII		JNK	JNK and p38 signaling
Wee1 Inhibitor	681640, Wee1 Inhibitor	WEE1, CHEK1	Cell cycle
Nutlin-3a (-)		MDM2	p53 pathway
Mirin		MRE11	Genome integrity
PD173074	PD-173074, PD 173074	FGFR1, FGFR2, FGFR3	RTK signaling
ZM447439	ZM-447439, ZM 447439	AURKA, AURKB	Mitosis
RO-3306		CDK1	Cell cycle
MK-2206	MK 2206, MK2206	AKT1, AKT2	PI3K/MTOR signaling
Palbociclib	PD0332991, PD-0332991, PF-00080665-73	CDK4, CDK6	Cell cycle
Dactolisib	NVP-BEZ235, BEZ235	PI3K (class 1), MTORC1, MTORC2	PI3K/MTOR signaling
Pictilisib	GDC-0941, GDC0941, RG-7621	PI3K (class 1)	PI3K/MTOR signaling
AZD8055	AZD-8055	MTORC1, MTORC2	PI3K/MTOR signaling
PD0325901	PD-0325901, PD 0325901	MEK1, MEK2	ERK MAPK signaling
SB590885	SB-590885	BRAF	ERK MAPK signaling
Selumetinib	AZD6244, AZD-6244, ARRY-886	MEK1, MEK2	ERK MAPK signaling
AZD6482	AZD 6482, AZD-6482, AK-55409	PI3Kbeta	PI3K/MTOR signaling
CCT007093		PPM1D	Cell cycle
EHT-1864	EHT 1864	RAC1, RAC2, RAC3	Cytoskeleton
Avagacestat	BMS-708163, BMS 708163	Amyloid beta20, Amyloid beta40	Other
BMS-536924	BMS 536924	IGF1R, IR	IGF1R signaling
Cetuximab	Erbitux, IMC-C225, C225, IMC-225, L01XC06	EGFR	EGFR signaling
PF-4708671	PF 4708671, PF4708671	S6K1	PI3K/MTOR signaling
Serdemetan	JNJ-26854165	MDM2	p53 pathway
AZD4547	AZ6	FGRF1, FGFR2, FGFR3	RTK signaling
Capivasertib	AZ5363	AKT	PI3K/MTOR signaling
HG-5-113-01		LOK, LTK, TRCB, ABL(T315I)	Other
HG-5-88-01		EGFR, ADCK4	Other, kinases
TW 37	TW37, TW-37	BCL2, BCL-XL, MCL1	Apoptosis regulation
XMD11-85h		BRSK2, FLT4, MARK4, PRKCD, RET, SRPK1	Other, kinases
ZG-10		JNK1	JNK and p38 signaling
XMD8-92	XMD 8-92	MAPK7	ERK MAPK signaling
QL-VIII-58		MTOR, ATR	Other
CCT-018159	CCT018159, CCT 018159	HSP90	Protein stability and degradation
Rucaparib	PF-01367338, AG-014699, AG-14447, AG-14699	PARP1, PARP2	Genome integrity
AZ20		ATR	Genome integrity
KU-60019		ATM	Genome integrity
GSK269962A	GSK 269962A	ROCK1, ROCK2	Cytoskeleton
SB505124	SB 505124, SB505124	TGFBR1, ACVR1B, ACVR1C	RTK signaling
Tamoxifen	Nolvadex, Soltamox, Zynoplex, ICI-46474, Kessar	ESR1	Hormone-related
QL-XII-61		BMX, BTK	Other, kinases
JQ1	JQ-1, (+)-JQ-1	BRD2, BRD3, BRD4, BRDT	Chromatin other
PFI-1		BRD4	Chromatin other
IOX2	IOX-2, IOX 2, AK176060	EGLN1	Other
UNC0638	UNC-0638, UNC 0683	G9a and GLP methyltransferases	Chromatin histone methylation
YK-4-279	YK 4-279	RNA helicase A	Other
CHIR-99021	CT 99021, CHIR99021, CHIR 99021	GSK3A, GSK3B	WNT signaling
(5Z)-7-Oxozeaenol	5Z-7-Oxozeaenol, LL-Z1640-2	TAK1	Other, kinases
Piperlongumine	Piplartine	Induces reactive oxygen species	Other
Daporinad	APO866, FK866, FK866	NAMPT	Metabolism
Talazoparib	BMN-673, BMN 973	PARP1, PARP2	Genome integrity
rTRAIL		TRAIL receptor agonist	Apoptosis regulation
UNC1215	UNC-1215	L3MBTL3	Chromatin other
UNC0642		G9a(EHMT2), GLP(EHMT1)	Chromatin histone methylation
SGC0946		DOT1L	Chromatin histone methylation
ICL1100013		N-myristoyltransferase 1/2	Other
XAV939	NVP-XAV939, XAV-939, XAV 939	TNKS1, TNKS2	WNT signaling
PLX-4720	PLX4720, PLX 4720	BRAF	ERK MAPK signaling
Trametinib	GSK1120212, Mekinist	MEK1, MEK2	ERK MAPK signaling
Dabrafenib	GSK2118436, Tafinlar	BRAF	ERK MAPK signaling
Temozolomide	Temodar, Temodal, M-39831, SCH 52365	DNA alkylating agent	DNA replication
Afatinib	BIBW2992, Tovok, Gilotrif	ERBB2, EGFR	EGFR signaling
Bleomycin (50 uM)		dsDNA break induction	DNA replication
AZD3514	SN1019841295	AR	Hormone-related
Doxorubicin		Anthracycline	DNA replication
Bleomycin (10 uM)		dsDNA break induction	DNA replication
Gemcitabine		Pyrimidine antimetabolite	DNA replication
AZD6738	SN1034081770	ATR	Genome integrity
AZD5438	SN1057898678	CDK2	Cell cycle
AZD7762	SN1031853762	CHEK1, CHEK2	Cell cycle
AZD6094	SN1042487586	MET	RTK signaling
Dyrk1b_0191	SN1008982787	DYRK1B	Other, kinases
AZD4877	SN1055467765	EG5	Mitosis
EphB4_9721	SN1076287848	EPHB4	RTK signaling
Fulvestrant	SN0117217688	ESR1	Hormone-related
AZD8931	SN0216062465	EGFR, ERBB2, ERBB3	RTK signaling
FEN1_3940	SN1106019609	FEN1	Genome integrity
FGFR_0939	SN1043317881	FGFR4	RTK signaling
FGFR_3831	SN1037992934	FGFR1, FGFR2, FGFR3, FGFR4	RTK signaling
BPTES	SN1041594574	GLS	Other
AZD7969	SN1098976045	GSK3B	WNT signaling
AZD5582	SN1021632995	IAP	Other
IAP_5620	SN1043546339	IAP	Other
IAP_7638	SN1043547481	IAP	Other
IGFR_3801	SN1056768819	IGFR1	IGF1R signaling
AZD1480	SN1044232195	JAK1, JAK2	Other, kinases
JAK1_3715	SN1042605297	JAK1	Other, kinases
JAK3_7406	SN1014281280	JAK3	Other, kinases
MCT1_6447	SN0177231247	MCT1	Cell cycle
MCT4_1422	SN1043999849	MCT4	Other
AZD2014	SN1103949359	mTORC1, mTORC2	PI3K/MTOR signaling
AZD8186	SN1028722848	PI3Kbeta, PI3Kdelta	PI3K/MTOR signaling
AZD8835	SN1040214596	PI3Kalpha, PI3Kdelta	PI3K/MTOR signaling
PI3Ka_4409	SN1037097676	PI3Kalpha, PI3Kdelta	PI3K/MTOR signaling
AZD1208	SN1028350371	PIM1, PIM2, PIM3	Other, kinases
PLK_6522	SN1077317349	PLK1, PLK2, PLK3	Cell cycle
RAF_9304	SN1034259943	ARAF, BRAF, CRAF	ERK MAPK signaling
PARP_9495	SN1024601395	PARP1, PARP2, PARP7	Genome integrity
PARP_0108	SN1044053371	PARP1, PARP2, PARP6	Genome integrity
PARP_9482	SN1031920820	PARP1, PARP2, PARP5a	Genome integrity
TANK_1366	SN1032446568	Tankyrase 1/2 (PARP5a, PARP5b)	Genome integrity
AZD1332	SN1061387896	NTRK1, NTRK2, NTRK3	RTK signaling
TTK_3146	SN1080714093	TTK	Mitosis
SN-38	SN1095903706	TOP1	DNA replication
SN-38	7-Ethyl-10-Hydroxy-Camptothecin, SN 38	TOP1	DNA replication
Olaparib	AZD2281, KU0059436, Lynparza	PARP1, PARP2	Genome integrity
Cisplatin	Cisplatin	DNA crosslinker	DNA replication
AZD4547	AZ6	FGFR1, FGFR2, FGFR3	RTK signaling
Selumetinib	AZD6244, AZD-6244, ARRY-886	MEK1, MEK2	ERK MAPK signaling
Bicalutamide	ICI-176334, Casodex, Cosudex, ICI 176334	AR	Hormone-related
Refametinib	RDEA119, BAY-86-9766, BAY 869766	MEK1, MEK2	ERK MAPK signaling
Pictilisib	GDC-0941, GDC0941, RG-7621	PI3K (class 1)	PI3K/MTOR signaling
Pevonedistat	MLN4924, MLN 4924, MLN-4924	NAE	Other
PFI-3	BDF00016096	SMARCA2, SMARCA4, PB1	Chromatin other
