# Supplementary material for: Comprehensive Analysis Identified Mutation-Gene Signature Impacts the Prognosis Through Immune Function in Hepatocellular Carcinoma
Source: Front Oncol. 2022 Mar 4;12:748557. doi: 10.3389/fonc.2022.748557 (PMC8931204; doi:10.3389/fonc.2022.748557)
Supplement: Supplementary Table 3 — The primer sequences of the five prognostic genes. [file Table_3.xlsx]

## Sheet: drugCor
Gene	Forward Primer	Reverse Primer
MAP2	CCATCACCTGCCTCAGAACA	CTCCGTCCTTGTTCCCTGAT
DYNC1H1	GTCGGTGATGAAGGAGAAGAAGAA	TGCCTTGCCAGACTCTCTAATG
CPS1	TGGCTTTACCAATGTGACTGC	CACTTCACCAGCAACAGAGGAT
MKI67	CCTGGTTACTATCAAAAGGAGCG	ACAGGCTCATCAATAACAGACCC
PTPRB	TCAGAAGGGTTTCAGATTGTCCA	CTTTTCATCCTCAGTCCACATCC
beta-actin	CACCCAGCACAATGAAGATCAAGAT	CCAGTTTTTAAATCCTGAGTCAAGC
