# Supplementary material for: Comprehensive Analysis Identified Mutation-Gene Signature Impacts the Prognosis Through Immune Function in Hepatocellular Carcinoma
Source: Front Oncol. 2022 Mar 4;12:748557. doi: 10.3389/fonc.2022.748557 (PMC8931204; doi:10.3389/fonc.2022.748557)
Supplement: Supplementary Table 4 — The detailed information of primary antibodies used in the study. [file Table_4.xlsx]

## Sheet: Sheet1
Gene	Antibody Name	Antibody Number	Company
MAP2	Mouse Anti-MAP2 antibody	bsm-33073M	BIOSS
DYNC1H1	DYNC1H1 Polyclonal Antibody	12345-1-AP	Proteintech
CPS1	Anti-CPS1 antibody [JB40-33]	ET7107-69	HUABIO
PTPRB	Anti-PTPRB antibody [2-A2]	M1406-1	HUABIO
MKI67	KI67 Polyclonal Antibody	27309-1-AP	Proteintech
