# Supplementary material for: Comprehensive Analysis Identified Mutation-Gene Signature Impacts the Prognosis Through Immune Function in Hepatocellular Carcinoma
Source: Front Oncol. 2022 Mar 4;12:748557. doi: 10.3389/fonc.2022.748557 (PMC8931204; doi:10.3389/fonc.2022.748557)
Supplement: Supplementary Table 5 — The correlation between the prognostic gene’s expression and the anti-tumor drugs resistance. [file Table_5.xlsx]

## Sheet: drugCor
gene	drug	Cor	corMean	corSd	zVal	pValue
MAP2	QL-XII-61	0.913	0.178794	0.246768	2.97529	0.00292715
MAP2	XMD11-85h	0.898	0.178794	0.246768	2.9145	0.00356258
MAP2	ZG-10	0.78	0.178794	0.246768	2.43632	0.0148376
MAP2	XMD8-92	0.738	0.178794	0.246768	2.26612	0.0234441
MAP2	Talazoparib	-0.311	0.178794	0.246768	-1.98484	0.0471625
MAP2	Motesanib	-0.326	0.178794	0.246768	-2.04562	0.0407934
MAP2	AZD8055	-0.345	0.178794	0.246768	-2.12262	0.0337858
MAP2	JAK3_7406	-0.345	0.178794	0.246768	-2.12262	0.0337858
MAP2	Pictilisib	-0.353	0.178794	0.246768	-2.15504	0.0311588
MAP2	PARP_9495	-0.355	0.178794	0.246768	-2.16314	0.0305302
MAP2	Dyrk1b_0191	-0.361	0.178794	0.246768	-2.18746	0.0287092
MAP2	Palbociclib	-0.391	0.178794	0.246768	-2.30903	0.020942
MAP2	rTRAIL	-0.397	0.178794	0.246768	-2.33334	0.0196301
MAP2	GW-2580	-0.519	0.178794	0.246768	-2.82773	0.00468786
MAP2	AICA Ribonucleotide	-0.542	0.178794	0.246768	-2.92094	0.00348977
DYNC1H1	QL-XII-61	0.968	0.010046	0.262315	3.65192	0.000260285
DYNC1H1	XMD11-85h	0.734	0.010046	0.262315	2.75986	0.00578253
DYNC1H1	ZG-10	0.597	0.010046	0.262315	2.23759	0.0252477
DYNC1H1	Trametinib	0.539	0.010046	0.262315	2.01648	0.0437494
DYNC1H1	BIBF-1120	0.538	0.010046	0.262315	2.01267	0.0441492
DYNC1H1	rTRAIL	-0.505	0.010046	0.262315	-1.96346	0.0495923
DYNC1H1	AZD7969	-0.556	0.010046	0.262315	-2.15789	0.0309367
DYNC1H1	SL0101	-0.561	0.010046	0.262315	-2.17695	0.0294845
DYNC1H1	Olaparib	-0.562	0.010046	0.262315	-2.18076	0.0292012
DYNC1H1	AZD5438	-0.576	0.010046	0.262315	-2.23413	0.0254745
DYNC1H1	Tretinoin	-0.579	0.010046	0.262315	-2.24557	0.0247317
DYNC1H1	Bleomycin (50 uM)	-0.609	0.010046	0.262315	-2.35993	0.0182782
DYNC1H1	FTI-277	-0.639	0.010046	0.262315	-2.4743	0.0133498
DYNC1H1	PARP_0108	-0.654	0.010046	0.262315	-2.53148	0.0113581
DYNC1H1	AICA Ribonucleotide	-0.673	0.010046	0.262315	-2.60392	0.00921656
DYNC1H1	PARP_9482	-0.826	0.010046	0.262315	-3.18718	0.00143666
CPS1	ZG-10	0.993	0.28269	0.26544	2.67597	0.00745127
CPS1	XMD11-85h	0.979	0.28269	0.26544	2.62323	0.00871004
CPS1	QL-VIII-58	0.938	0.28269	0.26544	2.46877	0.0135578
CPS1	XMD8-92	0.912	0.28269	0.26544	2.37082	0.0177487
CPS1	Tenovin-6	0.866	0.28269	0.26544	2.19752	0.0279832
CPS1	AZD8055	-0.24	0.28269	0.26544	-1.96915	0.0489362
CPS1	DMOG	-0.265	0.28269	0.26544	-2.06333	0.0390812
CPS1	AZ20	-0.282	0.28269	0.26544	-2.12738	0.0333889
CPS1	VX-702	-0.29	0.28269	0.26544	-2.15751	0.0309656
CPS1	Bosutinib	-0.311	0.28269	0.26544	-2.23663	0.0253107
CPS1	Vismodegib	-0.339	0.28269	0.26544	-2.34211	0.0191749
CPS1	Talazoparib	-0.349	0.28269	0.26544	-2.37979	0.0173227
CPS1	Palbociclib	-0.434	0.28269	0.26544	-2.70001	0.00693374
CPS1	Tanespimycin	-0.48	0.28269	0.26544	-2.87331	0.00406199
CPS1	Dyrk1b_0191	-0.622	0.28269	0.26544	-3.40827	0.000653766
PTPRB	EHT-1864	0.71	-0.0945245	0.250648	3.20977	0.0013284
PTPRB	KU-60019	0.69	-0.0945245	0.250648	3.12998	0.00174819
PTPRB	PF-4708671	0.516	-0.0945245	0.250648	2.43578	0.0148597
PTPRB	AZ20	0.513	-0.0945245	0.250648	2.42381	0.0153586
PTPRB	Fulvestrant	0.479	-0.0945245	0.250648	2.28816	0.022128
PTPRB	Cisplatin	0.47	-0.0945245	0.250648	2.25226	0.0243061
PTPRB	Vismodegib	0.437	-0.0945245	0.250648	2.1206	0.0339557
PTPRB	PARP_9495	-0.644	-0.0945245	0.250648	-2.19222	0.028364
PTPRB	IAP_7638	-0.698	-0.0945245	0.250648	-2.40766	0.0160553
PTPRB	XMD11-85h	-0.73	-0.0945245	0.250648	-2.53533	0.0112343
PTPRB	ZG-10	-0.786	-0.0945245	0.250648	-2.75875	0.00580236
PTPRB	QL-VIII-58	-0.9	-0.0945245	0.250648	-3.21357	0.00131098
PTPRB	XMD8-92	-0.903	-0.0945245	0.250648	-3.22554	0.00125738
MKI67	HG-5-113-01	0.642	-0.19866	0.253223	3.31984	0.000900693
MKI67	Bryostatin 1	0.536	-0.19866	0.253223	2.90124	0.00371694
MKI67	HG-5-88-01	0.5	-0.19866	0.253223	2.75907	0.00579664
MKI67	Olaparib	0.449	-0.19866	0.253223	2.55767	0.0105378
MKI67	CAP-232, TT-232, TLN-232	0.42	-0.19866	0.253223	2.44314	0.01456
MKI67	QL-XII-61	0.402	-0.19866	0.253223	2.37206	0.0176893
MKI67	NSC-87877	0.366	-0.19866	0.253223	2.22989	0.0257547
MKI67	Mirin	0.357	-0.19866	0.253223	2.19435	0.0282103
MKI67	Methotrexate	0.347	-0.19866	0.253223	2.15486	0.031173
MKI67	CCT-018159	0.346	-0.19866	0.253223	2.15091	0.0314834
MKI67	Bleomycin (50 uM)	0.345	-0.19866	0.253223	2.14696	0.0317965
MKI67	FGFR_0939	0.321	-0.19866	0.253223	2.05218	0.040152
MKI67	Talazoparib	0.307	-0.19866	0.253223	1.99689	0.0458367
MKI67	PLX-4720	0.305	-0.19866	0.253223	1.989	0.0467016

## Sheet: Sheet1
MKI67	HG-5-113-01	0.642	-0.19866	0.253223	3.31984	0.000900693
MKI67	Bryostatin 1	0.536	-0.19866	0.253223	2.90124	0.00371694
MKI67	HG-5-88-01	0.5	-0.19866	0.253223	2.75907	0.00579664
MKI67	Olaparib	0.449	-0.19866	0.253223	2.55767	0.0105378
MKI67	CAP-232, TT-232, TLN-232	0.42	-0.19866	0.253223	2.44314	0.01456
MKI67	QL-XII-61	0.402	-0.19866	0.253223	2.37206	0.0176893
MKI67	NSC-87877	0.366	-0.19866	0.253223	2.22989	0.0257547
MKI67	Mirin	0.357	-0.19866	0.253223	2.19435	0.0282103
MKI67	Methotrexate	0.347	-0.19866	0.253223	2.15486	0.031173
MKI67	CCT-018159	0.346	-0.19866	0.253223	2.15091	0.0314834
MKI67	Bleomycin (50 uM)	0.345	-0.19866	0.253223	2.14696	0.0317965
MKI67	FGFR_0939	0.321	-0.19866	0.253223	2.05218	0.040152
MKI67	Talazoparib	0.307	-0.19866	0.253223	1.99689	0.0458367
MKI67	PLX-4720	0.305	-0.19866	0.253223	1.989	0.0467016
